# Supplementary material for: Flexible Self-Powered Respiration Sensor Inspired by Fish Lateral Line Systems
Source: Research (Wash D C). 2025 Sep 24;8:0905. doi: 10.34133/research.0905 (PMC12457744; doi:10.34133/research.0905)
Supplement: Supplementary 1 — Figs. S1 to S36 Tables S1 and S2 Notes S1 to S4 Movies S1 to S4 [file research.0905.f1.zip]

Archive with 5 entries (5 files):
- Movie S1.mp4
- Movie S2.mp4
- Movie S3.mp4
- Movie S4.mp4
- supporting information revision.docx
